# Supplementary material for: Epidemiological and evolutionary consequences of different types of CRISPR-Cas systems
Source: PLoS Comput Biol. 2022 Jul 26;18(7):e1010329. doi: 10.1371/journal.pcbi.1010329 (PMC9355216; doi:10.1371/journal.pcbi.1010329)
Supplement: S1 Codes — (ZIP) [file pcbi.1010329.s001.zip]

Archive with 5 entries (4 files):
- acquisition-main/
- acquisition-main/Analysis2.html
- acquisition-main/Models.R
- acquisition-main/README.md
- acquisition-main/Simulations.html
