# Supplementary material for: Epidemiological and evolutionary consequences of different types of CRISPR-Cas systems
Source: PLoS Comput Biol. 2022 Jul 26;18(7):e1010329. doi: 10.1371/journal.pcbi.1010329 (PMC9355216; doi:10.1371/journal.pcbi.1010329)
Supplement: S1 Codes — (ZIP) [file pcbi.1010329.s001.zip › acquisition-main/Models.R]

model.multi.evo = function(params){

		R = paste0("R",1:params$ns)
		PR = paste0("PR", 1:params$ns)

		if (params$ns > 1){
		init.values = c(R = rep(0, params$ns), # Resistant Bacteria 
				S = 6 * 10^6, # Susceptible bacteria
 				P = 10^5, # WT Phages
 				PR = rep(0, params$ns) # Escape Phages
 				)
		}
		else if (params$ns == 1){
			init.values = c(R1=0, # Resistant Bacteria 
				S = 6 * 10^6, # Susceptible bacteria
 				P = 10^5, # WT Phages
 				PR1 = 0 # Escape Phage
 				)
		}

		transitions = ssa.maketrans(c("S", "P", paste0("R",1:params$ns), paste0("PR", 1:params$ns)),
				rbind( c("S"),+1), # Growth of sensitive bacteria
				rbind( c(paste0("R",1:params$ns)), +1), # Growth of resistant bacteria
					
				rbind( c("S"),-1), # Death of sensitive bacteria
				rbind( c(paste0("R",1:params$ns)), -1), # Death of resistant bacteria
					
				rbind( "S", -1, "P", -1, c(paste0("R", 1:params$ns)), +1),# Acquisition of a new spacer
				rbind( "S", -1, "P", params$burstWT), # Successfull infection of WT phage
				rbind( "P", -1), # Predation of WT phages by resistant bacteria

				rbind( "S", -1, c(paste0("PR", 1:params$ns)), +params$burstPR), # Infection of S by escape phages
				rbind(c(paste0("R",1:params$ns)), -1, c(paste0("PR", 1:params$ns)), +params$burstPR), # Infection of resistant strains by their respective escape
				rbind(c(paste0("PR", 1:params$ns)), -1), # Death of escape phages
				rbind( "S", -1, c(paste0("PR", 1:params$ns)), +params$burstPR/2, "P", params$burstWT/2) # Mutation of phages
			)

			CRISPR.multi.evo <- function(x, p, t) {
				R = sum(init.values[1 : (params$ns)])
				return(c(
				params$g[1] * x["S"], # Growth of sensitive bacteria 
				params$g[2] * x[1:params$ns], # Growth of resistant bacteria
					
				params$g[1] * x["S"] * ((x["S"]+ sum(x[1:params$ns])) / params$K), # Death of sensitive bacteria 

				params$g[2] * x[1:params$ns] * ((x["S"]+ sum(x[1:params$ns])) / params$K), # Death of resistant bacteria
					
				rep((params$alpha / params$ns) * params$beta * x["S"] * x["P"], params$ns), # Spacer Acquisition
					
				(1 - params$alpha) * (1- (params$ns*params$mu)) * params$beta * x["S"] * x["P"], # Successfull infection S by phage WT
					
				params$beta * x["P"] * sum(x[1:params$ns]), # Death of WT phages when infecting Ri
					
				c(params$beta * x["S"] * x[(params$ns+3):(2*params$ns+2)]), #Infection of S by escape phages
					
				c(params$beta * x[1:params$ns] * x[(params$ns+3):(2*params$ns+2)]), # Infection of resistant bacteria by their respective escape phages
					
				c(params$beta * x[(params$ns+3):(2*params$ns+2)] * (sum(x[1:params$ns]) - x[1:params$ns])), # Death of escape phages
					
				rep((1-params$alpha) * params$mu * params$beta * x["S"] * x["P"], params$ns)	# Mutation of WT phages
				))
			}

r = ssa.adaptivetau(init.values, transitions, CRISPR.multi.evo, params, tf=150)

return(output = data.frame(r))

}

model.auto = function(params){

		R = paste0("R",1:params$ns)
		PR = paste0("PR", 1:params$ns)

		if (params$ns > 1){
		init.values = c(R = rep(0, params$ns), # BIM 
				S = 6 * 10^6, # susceptible bacteria
 				P = 10^5, # phages
 				PR = rep(0, params$ns)
 				)
		}
		else if (params$ns == 1){
			init.values = c(R1=0, # BIM 
				S = 6 * 10^6, # susceptible bacteria
 				P = 10^5, # phages
 				PR1 = 0
 				)
		}

		transitions = ssa.maketrans(c("S", "P", paste0("R",1:params$ns), paste0("PR", 1:params$ns)),
				rbind( c("S"),+1),                      # Growth rate of sensitive bacteria
				rbind( c(paste0("R",1:params$ns)), +1), # Growth rate of resistant bacteria
					
				rbind( c("S"),-1),                      # Natural death of sensitive bacteria
				rbind( c(paste0("R",1:params$ns)), -1), # Natural death of resistant bacteria

				rbind ( c("S"), -1),                    # Death of S by autoimmunity
				rbind( c(paste0("R",1:params$ns)), -1), # Death of Ri by autoimmunity 
					
				rbind( "S", -1, "P", -1, c(paste0("R", 1:params$ns)), +1),       # Acquisition of a new spacer
				rbind( "S", -1, "P", (params$burstWT)),                      # Successfull infection of P phage
				rbind( "P", -1),                                                 # Predation of P phages by resistant bacteria

				rbind( "S", -1, c(paste0("PR", 1:params$ns)), +(params$burstPR)),                         # Infection of S by resistant phages
				rbind(c(paste0("R",1:params$ns)), -1, c(paste0("PR", 1:params$ns)), +(params$burstPR)),   # Infection of resistant strains by their respective mutants
				rbind(c(paste0("PR", 1:params$ns)), -1),                                                    # Death of resistant phages
				rbind( "S", -1, c(paste0("PR", 1:params$ns)), +params$burstPR/2, "P", params$burstWT/2)     # Mutation of phages
			)

			CRISPR.auto <- function(x, p, t) {
				#R = sum(init.values[1 : (params$ns)])
				return(c(
				params$g[1] * x["S"],         # growth of sensitive bacteria 
				params$g[2] * x[1:params$ns], # growth of resistant bacteria
					
				params$g[1] * x["S"] * ((x["S"]+ sum(x[1:params$ns])) / params$K),         # death of sensitive bacteria 
				params$g[2] * x[1:params$ns] * ((x["S"]+ sum(x[1:params$ns])) / params$K), # death of resistant bacteria

				params$alpha * params$PAM * params$self * x["S"],          #Death of S by autoimmunity
				params$alpha * params$PAM * params$self * x[1:params$ns],  #Death of Ri by autoimmunity
					
				rep((params$alpha / params$ns) * params$beta * x["S"] * x["P"], params$ns),      # Acquisition of a new spacer	
				(1 - params$alpha) * (1- (params$ns*params$mu)) * params$beta * x["S"] * x["P"], # Successfull infection of phage P	
				params$beta * x["P"] * sum(x[1:params$ns]),                                      # Predation of P phages by resistant bacteria
					
				c(params$beta * x["S"] * x[(params$ns+3):(2*params$ns+2)]),         # Infection of S by mutant phages
				c(params$beta * x[1:params$ns] * x[(params$ns+3):(2*params$ns+2)]), # Infection of resistant strains by their respective mutants
					
				c(params$beta * x[(params$ns+3):(2*params$ns+2)] * (sum(x[1:params$ns]) - x[1:params$ns])), # Death of resistant phages
					
				rep((1-params$alpha) * params$mu * params$beta * x["S"] * x["P"], params$ns)	# Mutation of WT phages
				))
			}

#set.seed(3) # set random number generator seed to be reproducible

r = ssa.adaptivetau(init.values, transitions, CRISPR.auto, params, tf=150)

return(output = data.frame(r))

}

model.compet = function(params){

		R = paste0("R",1:params$ns)
		PR = paste0("PR", 1:params$ns)
		BR = paste0("BR", 1: params$ns) # second populations of resistant bacteria

		if (params$ns > 1){
		init.values = c(R = rep(0, params$ns), # BIM R
				S1 = 3 * 10^6, # susceptible bacteria
 				P = 10^5, # phages
 				PR = rep(0, params$ns),
 				S2 = 3 * 10^6, # second pop of susceptible bacteria
 				BR = rep(0, params$ns) #BIM BR
 				)
		}
		else if (params$ns == 1){
			init.values = c(R1=0, # BIM R1
				S1 = 3 * 10^6, # susceptible bacteria 1
 				P = 10^5, # phages
 				PR1 = 0, 
 				S2 = 3 * 10^6, # susceptible bacteria 2
 				BR1 = 0
 				)
		}

		transitions = ssa.maketrans(c("S1", "S2", "P", paste0("R",1:params$ns), paste0("BR", 1: params$ns), paste0("PR", 1:params$ns)),
				rbind( c("S1"),+1), # Growth rate of sensitive bacteria 1
				rbind( c("S2"),+1), # Growth rate of sensitive bacteria 2
				rbind( c(paste0("R",1:params$ns)), +1), # Growth rate of resistant bacteria 1
				rbind( c(paste0("BR",1:params$ns)), +1), # Growth rate of resistant bacteria 2
	
				rbind( c("S1"),-1), # Death rate of sensitive bacteria 1
				rbind( c("S2"),-1), # Death rate of sensitive bacteria 2
				rbind( c(paste0("R",1:params$ns)), -1),  # Death rate of resistant bacteria 1
				rbind( c(paste0("BR",1:params$ns)), -1), # Death rate of resistant bacteria 2

					
				rbind( "S1", -1, "P", -1, c(paste0("R", 1:params$ns)), +1),  # Acquisition of a new spacer in bacteria 1
				rbind( "S2", -1, "P", -1, c(paste0("BR", 1:params$ns)), +1), # Acquisition of a new spacer in bacteria 2

				rbind( "S1", -1, "P", params$burstWT), # Successfull infection of S1 by PWT phage
				rbind( "S2", -1, "P", params$burstWT), # Successfull infection of S2 by PWT phage

				rbind( "P", -1), # Predation of P phages by resistant bacteria R
				rbind( "P", -1), # Predation of P phages by resistant bacteria BR

				rbind( "S1", -1, c(paste0("PR", 1:params$ns)), +params$burstPR), # Infection of S1 by resistant phages
				rbind( "S2", -1, c(paste0("PR", 1:params$ns)), +params$burstPR), # Infection of S2 by resistant phages
				
				rbind(c(paste0("R",1:params$ns)), -1, c(paste0("PR", 1:params$ns)), +params$burstPR),  # Infection of resistant strains R by their respective mutants
				rbind(c(paste0("BR",1:params$ns)), -1, c(paste0("PR", 1:params$ns)), +params$burstPR), # Infection of resistant strains BR by their respective mutants

				rbind(c(paste0("PR", 1:params$ns)), -1), # Death of resistant phages on R bacteria
				rbind(c(paste0("PR", 1:params$ns)), -1), # Death of resistant phages on BR bacteria

				rbind( "S1", -1, c(paste0("PR", 1:params$ns)), +params$burstPR/2, "P", params$burstWT/2), # Mutation of phages on S1
				rbind( "S2", -1, c(paste0("PR", 1:params$ns)), +params$burstPR/2, "P", params$burstWT/2) # Mutation of phages on S2
			)

			CRISPR.compet <- function(x, p, t) {
				R = sum(init.values[1 : (params$ns)])
				BR = sum(init.values[(2*params$ns+4):(3*params$ns+3)])
				return(c(
				params$g[1] * x["S1"], # growth of sensitive bacteria 1
				params$g[1] * x["S2"], # growth of sensitive bacteria 2
				params$g[2] * x[1:params$ns], # growth of resistant bacteria R
				params$g[2] * x[(2*params$ns+4):(3*params$ns+3)], # growth of resistant bacteria BR
					
				params$g[1] * x["S1"] * ((x["S1"] + x["S2"] + sum(x[1:params$ns], x[(2*params$ns+4):(3*params$ns+3)])) / params$K), # death of sensitive bacteria 1
				params$g[1] * x["S2"] * ((x["S1"] + x["S2"] + sum(x[1:params$ns], x[(2*params$ns+4):(3*params$ns+3)])) / params$K), # death of sensitive bacteria 2
				params$g[2] * x[1:params$ns] * ((x["S1"] + x["S2"] + sum(x[1:params$ns], x[(2*params$ns+4):(3*params$ns+3)])) / params$K), # death of resistant bacteria R
				params$g[2] * x[(2*params$ns+4):(3*params$ns+3)] * ((x["S1"] + x["S2"] + sum(x[1:params$ns], x[(2*params$ns+4):(3*params$ns+3)])) / params$K), # death of resistant bacteria BR

				rep((params$alpha1 / params$ns) * params$beta * x["S1"] * x["P"], params$ns), #Acquisition of a new spacer in S1
				rep((params$alpha2 / params$ns) * params$beta * x["S2"] * x["P"], params$ns), #Acquisition of a new spacer in S2

				(1 - params$alpha1) * (1- (params$ns*params$mu)) * params$beta * x["S1"] * x["P"], # Successfull infection of S1 by phage PWT
				(1 - params$alpha2) * (1- (params$ns*params$mu)) * params$beta * x["S2"] * x["P"], # Successfull infection of S2 by phage PWT

				params$beta * x["P"] * sum(x[1:params$ns]), # Death of PWT phages by R bacteria
				params$beta * x["P"] * sum(x[(2*params$ns+4):(3*params$ns+3)]), # Death of PWT phages by BR bacteria

				c(params$beta * x["S1"] * x[(params$ns+3):(2*params$ns+2)]), #Infection of S1 by mutant phages
				c(params$beta * x["S2"] * x[(params$ns+3):(2*params$ns+2)]), #Infection of S2 by mutant phages

				c(params$beta * x[1:params$ns] * x[(params$ns+3):(2*params$ns+2)]), # Infection of resistant strains R by their respective mutants
				c(params$beta * x[(2*params$ns+4):(3*params$ns+3)] * x[(params$ns+3):(2*params$ns+2)]), # Infection of resistant strains BR by their respective mutants

				c(params$beta * x[(params$ns+3):(2*params$ns+2)] * (sum(x[1:params$ns]) - x[1:params$ns])), # Death of resistant phages on R bacteria
				c(params$beta * x[(params$ns+3):(2*params$ns+2)] * (sum(x[(2*params$ns+4):(3*params$ns+3)]) - x[(2*params$ns+4):(3*params$ns+3)])), # Death of resistant phages on BR bacteria

				rep((1-params$alpha1) * params$mu * params$beta * x["S1"] * x["P"], params$ns), # Mutation of WT phages on S1 bacteria
				rep((1-params$alpha2) * params$mu * params$beta * x["S2"] * x["P"], params$ns) # Mutation of WT phages on S2 bacteria
				))
			}

r = ssa.adaptivetau(init.values, transitions, CRISPR.compet, params, tf=150)

return(output = data.frame(r))

}

model.compet.auto = function(params){

		R = paste0("R",1:params$ns)
		PR = paste0("PR", 1:params$ns)
		BR = paste0("BR", 1: params$ns) # second populations of resistant bacteria

		if (params$ns > 1){
		init.values = c(R = rep(0, params$ns), # BIM R
				S1 = 3 * 10^6, # susceptible bacteria
 				P = 10^5, # phages
 				PR = rep(0, params$ns),
 				S2 = 3 * 10^6, # second pop of susceptible bacteria
 				BR = rep(0, params$ns) #BIM BR
 				)
		}
		else if (params$ns == 1){
			init.values = c(R1=0, # BIM R1
				S1 = 3 * 10^6, # susceptible bacteria 1
 				P = 10^5, # phages
 				PR1 = 0, 
 				S2 = 3 * 10^6, # susceptible bacteria 2
 				BR1 = 0
 				)
		}

		transitions = ssa.maketrans(c("S1", "S2", "P", paste0("R",1:params$ns), paste0("BR", 1: params$ns), paste0("PR", 1:params$ns)),
				rbind( c("S1"),+1), # Growth rate of sensitive bacteria 1
				rbind( c("S2"),+1), # Growth rate of sensitive bacteria 2
				rbind( c(paste0("R",1:params$ns)), +1), # Growth rate of resistant bacteria 1
				rbind( c(paste0("BR",1:params$ns)), +1), # Growth rate of resistant bacteria 2
	
				rbind( c("S1"),-1), # Death rate of sensitive bacteria 1
				rbind( c("S2"),-1), # Death rate of sensitive bacteria 2
				rbind( c(paste0("R",1:params$ns)), -1),  # Death rate of resistant bacteria 1
				rbind( c(paste0("BR",1:params$ns)), -1), # Death rate of resistant bacteria 2

				rbind ( c("S1"), -1), # Death of S1 by autoimmunity
				rbind ( c("S2"), -1), # Death of S2 by autoimmunity

				rbind( c(paste0("R",1:params$ns)), -1), # Death of Ri by autoimmunity 
				rbind( c(paste0("BR",1:params$ns)), -1), # Death of BRi by autoimmunity 
				
				rbind( "S1", -1, "P", -1, c(paste0("R", 1:params$ns)), +1),  # Acquisition of a new spacer in bacteria 1
				rbind( "S2", -1, "P", -1, c(paste0("BR", 1:params$ns)), +1), # Acquisition of a new spacer in bacteria 2

				rbind( "S1", -1, "P", params$burstWT), # Successfull infection of S1 by PWT phage
				rbind( "S2", -1, "P", params$burstWT), # Successfull infection of S2 by PWT phage

				rbind( "P", -1), # Predation of P phages by resistant bacteria R
				rbind( "P", -1), # Predation of P phages by resistant bacteria BR

				rbind( "S1", -1, c(paste0("PR", 1:params$ns)), +params$burstPR), # Infection of S1 by resistant phages
				rbind( "S2", -1, c(paste0("PR", 1:params$ns)), +params$burstPR), # Infection of S2 by resistant phages
				
				rbind(c(paste0("R",1:params$ns)), -1, c(paste0("PR", 1:params$ns)), +params$burstPR),  # Infection of resistant strains R by their respective mutants
				rbind(c(paste0("BR",1:params$ns)), -1, c(paste0("PR", 1:params$ns)), +params$burstPR), # Infection of resistant strains BR by their respective mutants

				rbind(c(paste0("PR", 1:params$ns)), -1), # Death of resistant phages on R bacteria
				rbind(c(paste0("PR", 1:params$ns)), -1), # Death of resistant phages on BR bacteria

				rbind( "S1", -1, c(paste0("PR", 1:params$ns)), +params$burstPR/2, "P", params$burstWT/2), # Mutation of phages on S1
				rbind( "S2", -1, c(paste0("PR", 1:params$ns)), +params$burstPR/2, "P", params$burstWT/2) # Mutation of phages on S2
			)

			CRISPR.compet.auto <- function(x, p, t) {
				R = sum(init.values[1 : (params$ns)])
				BR = sum(init.values[(2*params$ns+4):(3*params$ns+3)])
				return(c(
				params$g[1] * x["S1"], # growth of sensitive bacteria 1
				params$g[1] * x["S2"], # growth of sensitive bacteria 2
				params$g[2] * x[1:params$ns], # growth of resistant bacteria R
				params$g[2] * x[(2*params$ns+4):(3*params$ns+3)], # growth of resistant bacteria BR
					
				params$g[1] * x["S1"] * ((x["S1"] + x["S2"] + sum(x[1:params$ns], x[(2*params$ns+4):(3*params$ns+3)])) / params$K), # death of sensitive bacteria 1
				params$g[1] * x["S2"] * ((x["S1"] + x["S2"] + sum(x[1:params$ns], x[(2*params$ns+4):(3*params$ns+3)])) / params$K), # death of sensitive bacteria 2
				params$g[2] * x[1:params$ns] * ((x["S1"] + x["S2"] + sum(x[1:params$ns], x[(2*params$ns+4):(3*params$ns+3)])) / params$K), # death of resistant bacteria R
				params$g[2] * x[(2*params$ns+4):(3*params$ns+3)] * ((x["S1"] + x["S2"] + sum(x[1:params$ns], x[(2*params$ns+4):(3*params$ns+3)])) / params$K), # death of resistant bacteria BR

				params$alpha1 * params$PAM * params$self * x["S1"], #Death of S1 by autoimmunity
				params$alpha2 * params$PAM * params$self * x["S2"], #Death of S2 by autoimmunity

				params$alpha1 * params$PAM * params$self * x[1:params$ns],  #Death of Ri by autoimmunity
				params$alpha2 * params$PAM * params$self * x[(2*params$ns+4):(3*params$ns+3)],  #Death of BRi by autoimmunity

				rep((params$alpha1 / params$ns) * params$beta * x["S1"] * x["P"], params$ns), #Acquisition of a new spacer in S1
				rep((params$alpha2 / params$ns) * params$beta * x["S2"] * x["P"], params$ns), #Acquisition of a new spacer in S2

				(1 - params$alpha1) * (1- (params$ns*params$mu)) * params$beta * x["S1"] * x["P"], # Successfull infection of S1 by phage PWT
				(1 - params$alpha2) * (1- (params$ns*params$mu)) * params$beta * x["S2"] * x["P"], # Successfull infection of S2 by phage PWT

				params$beta * x["P"] * sum(x[1:params$ns]), # Death of PWT phages by R bacteria
				params$beta * x["P"] * sum(x[(2*params$ns+4):(3*params$ns+3)]), # Death of PWT phages by BR bacteria

				c(params$beta * x["S1"] * x[(params$ns+3):(2*params$ns+2)]), #Infection of S1 by mutant phages
				c(params$beta * x["S2"] * x[(params$ns+3):(2*params$ns+2)]), #Infection of S2 by mutant phages

				c(params$beta * x[1:params$ns] * x[(params$ns+3):(2*params$ns+2)]), # Infection of resistant strains R by their respective mutants
				c(params$beta * x[(2*params$ns+4):(3*params$ns+3)] * x[(params$ns+3):(2*params$ns+2)]), # Infection of resistant strains BR by their respective mutants

				c(params$beta * x[(params$ns+3):(2*params$ns+2)] * (sum(x[1:params$ns]) - x[1:params$ns])), # Death of resistant phages on R bacteria
				c(params$beta * x[(params$ns+3):(2*params$ns+2)] * (sum(x[(2*params$ns+4):(3*params$ns+3)]) - x[(2*params$ns+4):(3*params$ns+3)])), # Death of resistant phages on BR bacteria

				rep((1-params$alpha1) * params$mu * params$beta * x["S1"] * x["P"], params$ns), # Mutation of WT phages on S1 bacteria
				rep((1-params$alpha2) * params$mu * params$beta * x["S2"] * x["P"], params$ns) # Mutation of WT phages on S2 bacteria
				))
			}

r = ssa.adaptivetau(init.values, transitions, CRISPR.compet.auto, params, tf=150)

return(output = data.frame(r))

}

model.compet.auto.nophage = function(params){

		R = paste0("R",1:params$ns)
		PR = paste0("PR", 1:params$ns)
		BR = paste0("BR", 1: params$ns) # second populations of resistant bacteria

		if (params$ns > 1){
		init.values = c(R = rep(0, params$ns), # BIM R
				S1 = 3 * 10^6, # susceptible bacteria
 				P = 0, # phages
 				PR = rep(0, params$ns),
 				S2 = 3 * 10^6, # second pop of susceptible bacteria
 				BR = rep(0, params$ns) #BIM BR
 				)
		}
		else if (params$ns == 1){
			init.values = c(R1=0, # BIM R1
				S1 = 3 * 10^6, # susceptible bacteria 1
 				P = 0, # phages
 				PR1 = 0, 
 				S2 = 3 * 10^6, # susceptible bacteria 2
 				BR1 = 0
 				)
		}

		transitions = ssa.maketrans(c("S1", "S2", "P", paste0("R",1:params$ns), paste0("BR", 1: params$ns), paste0("PR", 1:params$ns)),
				rbind( c("S1"),+1), # Growth rate of sensitive bacteria 1
				rbind( c("S2"),+1), # Growth rate of sensitive bacteria 2
				rbind( c(paste0("R",1:params$ns)), +1), # Growth rate of resistant bacteria 1
				rbind( c(paste0("BR",1:params$ns)), +1), # Growth rate of resistant bacteria 2
	
				rbind( c("S1"),-1), # Death rate of sensitive bacteria 1
				rbind( c("S2"),-1), # Death rate of sensitive bacteria 2
				rbind( c(paste0("R",1:params$ns)), -1),  # Death rate of resistant bacteria 1
				rbind( c(paste0("BR",1:params$ns)), -1), # Death rate of resistant bacteria 2

				rbind ( c("S1"), -1), # Death of S1 by autoimmunity
				rbind ( c("S2"), -1), # Death of S2 by autoimmunity

				rbind( c(paste0("R",1:params$ns)), -1), # Death of Ri by autoimmunity 
				rbind( c(paste0("BR",1:params$ns)), -1), # Death of BRi by autoimmunity 
				
				rbind( "S1", -1, "P", -1, c(paste0("R", 1:params$ns)), +1),  # Acquisition of a new spacer in bacteria 1
				rbind( "S2", -1, "P", -1, c(paste0("BR", 1:params$ns)), +1), # Acquisition of a new spacer in bacteria 2

				rbind( "S1", -1, "P", params$burstWT), # Successfull infection of S1 by PWT phage
				rbind( "S2", -1, "P", params$burstWT), # Successfull infection of S2 by PWT phage

				rbind( "P", -1), # Predation of P phages by resistant bacteria R
				rbind( "P", -1), # Predation of P phages by resistant bacteria BR

				rbind( "S1", -1, c(paste0("PR", 1:params$ns)), +params$burstPR), # Infection of S1 by resistant phages
				rbind( "S2", -1, c(paste0("PR", 1:params$ns)), +params$burstPR), # Infection of S2 by resistant phages
				
				rbind(c(paste0("R",1:params$ns)), -1, c(paste0("PR", 1:params$ns)), +params$burstPR),  # Infection of resistant strains R by their respective mutants
				rbind(c(paste0("BR",1:params$ns)), -1, c(paste0("PR", 1:params$ns)), +params$burstPR), # Infection of resistant strains BR by their respective mutants

				rbind(c(paste0("PR", 1:params$ns)), -1), # Death of resistant phages on R bacteria
				rbind(c(paste0("PR", 1:params$ns)), -1), # Death of resistant phages on BR bacteria

				rbind( "S1", -1, c(paste0("PR", 1:params$ns)), +params$burstPR/2, "P", params$burstWT/2), # Mutation of phages on S1
				rbind( "S2", -1, c(paste0("PR", 1:params$ns)), +params$burstPR/2, "P", params$burstWT/2) # Mutation of phages on S2
			)

			CRISPR.compet.auto <- function(x, p, t) {
				R = sum(init.values[1 : (params$ns)])
				BR = sum(init.values[(2*params$ns+4):(3*params$ns+3)])
				return(c(
				params$g[1] * x["S1"], # growth of sensitive bacteria 1
				params$g[1] * x["S2"], # growth of sensitive bacteria 2
				params$g[2] * x[1:params$ns], # growth of resistant bacteria R
				params$g[2] * x[(2*params$ns+4):(3*params$ns+3)], # growth of resistant bacteria BR
					
				params$g[1] * x["S1"] * ((x["S1"] + x["S2"] + sum(x[1:params$ns], x[(2*params$ns+4):(3*params$ns+3)])) / params$K), # death of sensitive bacteria 1
				params$g[1] * x["S2"] * ((x["S1"] + x["S2"] + sum(x[1:params$ns], x[(2*params$ns+4):(3*params$ns+3)])) / params$K), # death of sensitive bacteria 2
				params$g[2] * x[1:params$ns] * ((x["S1"] + x["S2"] + sum(x[1:params$ns], x[(2*params$ns+4):(3*params$ns+3)])) / params$K), # death of resistant bacteria R
				params$g[2] * x[(2*params$ns+4):(3*params$ns+3)] * ((x["S1"] + x["S2"] + sum(x[1:params$ns], x[(2*params$ns+4):(3*params$ns+3)])) / params$K), # death of resistant bacteria BR

				params$alpha1 * params$PAM * params$self * x["S1"], #Death of S1 by autoimmunity
				params$alpha2 * params$PAM * params$self * x["S2"], #Death of S2 by autoimmunity

				params$alpha1 * params$PAM * params$self * x[1:params$ns],  #Death of Ri by autoimmunity
				params$alpha2 * params$PAM * params$self * x[(2*params$ns+4):(3*params$ns+3)],  #Death of BRi by autoimmunity

				rep((params$alpha1 / params$ns) * params$beta * x["S1"] * x["P"], params$ns), #Acquisition of a new spacer in S1
				rep((params$alpha2 / params$ns) * params$beta * x["S2"] * x["P"], params$ns), #Acquisition of a new spacer in S2

				(1 - params$alpha1) * (1- (params$ns*params$mu)) * params$beta * x["S1"] * x["P"], # Successfull infection of S1 by phage PWT
				(1 - params$alpha2) * (1- (params$ns*params$mu)) * params$beta * x["S2"] * x["P"], # Successfull infection of S2 by phage PWT

				params$beta * x["P"] * sum(x[1:params$ns]), # Death of PWT phages by R bacteria
				params$beta * x["P"] * sum(x[(2*params$ns+4):(3*params$ns+3)]), # Death of PWT phages by BR bacteria

				c(params$beta * x["S1"] * x[(params$ns+3):(2*params$ns+2)]), #Infection of S1 by mutant phages
				c(params$beta * x["S2"] * x[(params$ns+3):(2*params$ns+2)]), #Infection of S2 by mutant phages

				c(params$beta * x[1:params$ns] * x[(params$ns+3):(2*params$ns+2)]), # Infection of resistant strains R by their respective mutants
				c(params$beta * x[(2*params$ns+4):(3*params$ns+3)] * x[(params$ns+3):(2*params$ns+2)]), # Infection of resistant strains BR by their respective mutants

				c(params$beta * x[(params$ns+3):(2*params$ns+2)] * (sum(x[1:params$ns]) - x[1:params$ns])), # Death of resistant phages on R bacteria
				c(params$beta * x[(params$ns+3):(2*params$ns+2)] * (sum(x[(2*params$ns+4):(3*params$ns+3)]) - x[(2*params$ns+4):(3*params$ns+3)])), # Death of resistant phages on BR bacteria

				rep((1-params$alpha1) * params$mu * params$beta * x["S1"] * x["P"], params$ns), # Mutation of WT phages on S1 bacteria
				rep((1-params$alpha2) * params$mu * params$beta * x["S2"] * x["P"], params$ns) # Mutation of WT phages on S2 bacteria
				))
			}

r = ssa.adaptivetau(init.values, transitions, CRISPR.compet.auto, params, tf=150)

return(output = data.frame(r))

}

model.compet.auto.IIIvsI = function(params){

		R = paste0("R",1:params$ns)
		PR = paste0("PR", 1:params$ns)
		BR = paste0("BR", 1: params$ns) # second populations of resistant bacteria

		if (params$ns > 1){
		init.values = c(R = rep(0, params$ns), # BIM R
				S1 = 3 * 10^6, # susceptible bacteria
 				P = 10^5, # phages
 				PR = rep(0, params$ns),
 				S2 = 3 * 10^6, # second pop of susceptible bacteria
 				BR = rep(0, params$ns) #BIM BR
 				)
		}
		else if (params$ns == 1){
			init.values = c(R1=0, # BIM R1
				S1 = 3 * 10^6, # susceptible bacteria 1
 				P = 10^5, # phages
 				PR1 = 0, 
 				S2 = 3 * 10^6, # susceptible bacteria 2
 				BR1 = 0
 				)
		}

		transitions = ssa.maketrans(c("S1", "S2", "P", paste0("R",1:params$ns), paste0("BR", 1: params$ns), paste0("PR", 1:params$ns)),
				rbind( c("S1"),+1), # Growth rate of sensitive bacteria 1
				rbind( c("S2"),+1), # Growth rate of sensitive bacteria 2
				rbind( c(paste0("R",1:params$ns)), +1), # Growth rate of resistant bacteria 1
				rbind( c(paste0("BR",1:params$ns)), +1), # Growth rate of resistant bacteria 2
	
				rbind( c("S1"),-1), # Death rate of sensitive bacteria 1
				rbind( c("S2"),-1), # Death rate of sensitive bacteria 2
				rbind( c(paste0("R",1:params$ns)), -1),  # Death rate of resistant bacteria 1
				rbind( c(paste0("BR",1:params$ns)), -1), # Death rate of resistant bacteria 2

				rbind ( c("S1"), -1), # Death of S1 by autoimmunity
				rbind ( c("S2"), -1), # Death of S2 by autoimmunity

				rbind( c(paste0("R",1:params$ns)), -1), # Death of Ri by autoimmunity 
				rbind( c(paste0("BR",1:params$ns)), -1), # Death of BRi by autoimmunity 
				
				rbind( "S1", -1, "P", -1, c(paste0("R", 1:params$ns)), +1),  # Acquisition of a new spacer in bacteria 1
				rbind( "S2", -1, "P", -1, c(paste0("BR", 1:params$ns)), +1), # Acquisition of a new spacer in bacteria 2

				rbind( "S1", -1, "P", params$burstWT), # Successfull infection of S1 by PWT phage
				rbind( "S2", -1, "P", params$burstWT), # Successfull infection of S2 by PWT phage

				rbind( "P", -1), # Predation of P phages by resistant bacteria R
				rbind( "P", -1), # Predation of P phages by resistant bacteria BR

				rbind( "S1", -1, c(paste0("PR", 1:params$ns)), +params$burstPR), # Infection of S1 by resistant phages
				rbind( "S2", -1, c(paste0("PR", 1:params$ns)), +params$burstPR), # Infection of S2 by resistant phages
				
				rbind(c(paste0("R",1:params$ns)), -1, c(paste0("PR", 1:params$ns)), +params$burstPR),  # Infection of resistant strains R by their respective mutants
				#rbind(c(paste0("BR",1:params$ns)), -1, c(paste0("PR", 1:params$ns)), +params$burstPR), # Infection of resistant strains BR by their respective mutants

				rbind(c(paste0("PR", 1:params$ns)), -1), # Death of resistant phages on R bacteria
				rbind(c(paste0("PR", 1:params$ns)), -1), # Death of resistant phages on BR bacteria

				rbind( "S1", -1, c(paste0("PR", 1:params$ns)), +params$burstPR/2, "P", params$burstWT/2), # Mutation of phages on S1
				rbind( "S2", -1, c(paste0("PR", 1:params$ns)), +params$burstPR/2, "P", params$burstWT/2) # Mutation of phages on S2
			)

			CRISPR.compet.auto.types <- function(x, p, t) {
				R = sum(init.values[1 : (params$ns)])
				BR = sum(init.values[(2*params$ns+4):(3*params$ns+3)])
				return(c(
				params$g[1] * x["S1"], # growth of sensitive bacteria 1
				params$g[1] * x["S2"], # growth of sensitive bacteria 2
				params$g[2] * x[1:params$ns], # growth of resistant bacteria R
				params$g[2] * x[(2*params$ns+4):(3*params$ns+3)], # growth of resistant bacteria BR
					
				params$g[1] * x["S1"] * ((x["S1"] + x["S2"] + sum(x[1:params$ns], x[(2*params$ns+4):(3*params$ns+3)])) / params$K), # death of sensitive bacteria 1
				params$g[1] * x["S2"] * ((x["S1"] + x["S2"] + sum(x[1:params$ns], x[(2*params$ns+4):(3*params$ns+3)])) / params$K), # death of sensitive bacteria 2
				params$g[2] * x[1:params$ns] * ((x["S1"] + x["S2"] + sum(x[1:params$ns], x[(2*params$ns+4):(3*params$ns+3)])) / params$K), # death of resistant bacteria R
				params$g[2] * x[(2*params$ns+4):(3*params$ns+3)] * ((x["S1"] + x["S2"] + sum(x[1:params$ns], x[(2*params$ns+4):(3*params$ns+3)])) / params$K), # death of resistant bacteria BR

				params$alpha1 * params$PAM * params$self * x["S1"], #Death of S1 by autoimmunity
				params$alpha2 * params$PAM * params$self * x["S2"], #Death of S2 by autoimmunity

				params$alpha1 * params$PAM * params$self * x[1:params$ns],  #Death of Ri by autoimmunity
				params$alpha2 * params$PAM * params$self * x[(2*params$ns+4):(3*params$ns+3)],  #Death of BRi by autoimmunity

				rep((params$alpha1 / params$ns) * params$beta * x["S1"] * x["P"], params$ns), #Acquisition of a new spacer in S1
				rep((params$alpha2 / params$ns) * params$beta * x["S2"] * x["P"], params$ns), #Acquisition of a new spacer in S2

				(1 - params$alpha1) * (1- (params$ns*params$mu)) * params$beta * x["S1"] * x["P"], # Successfull infection of S1 by phage PWT
				(1 - params$alpha2) * (1- (params$ns*params$mu)) * params$beta * x["S2"] * x["P"], # Successfull infection of S2 by phage PWT

				params$beta * x["P"] * sum(x[1:params$ns]), # Death of PWT phages by R bacteria
				params$beta * x["P"] * sum(x[(2*params$ns+4):(3*params$ns+3)]), # Death of PWT phages by BR bacteria

				c(params$beta * x["S1"] * x[(params$ns+3):(2*params$ns+2)]), #Infection of S1 by mutant phages
				c(params$beta * x["S2"] * x[(params$ns+3):(2*params$ns+2)]), #Infection of S2 by mutant phages

				c(params$beta * x[1:params$ns] * x[(params$ns+3):(2*params$ns+2)]), # Infection of resistant strains R by their respective mutants
				#c(params$beta * x[(2*params$ns+4):(3*params$ns+3)] * x[(params$ns+3):(2*params$ns+2)]), # Infection of resistant strains BR by their respective mutants

				c(params$beta * x[(params$ns+3):(2*params$ns+2)] * (sum(x[1:params$ns]) - x[1:params$ns])), # Death of resistant phages on R bacteria
				c(params$beta * x[(params$ns+3):(2*params$ns+2)] * (sum(x[(2*params$ns+4):(3*params$ns+3)]) - x[(2*params$ns+4):(3*params$ns+3)])), # Death of resistant phages on BR bacteria

				rep((1-params$alpha1) * params$mu * params$beta * x["S1"] * x["P"], params$ns), # Mutation of WT phages on S1 bacteria
				rep((1-params$alpha2) * params$mu * params$beta * x["S2"] * x["P"], params$ns) # Mutation of WT phages on S2 bacteria
				))
			}

r = ssa.adaptivetau(init.values, transitions, CRISPR.compet.auto.types, params, tf=150)

return(output = data.frame(r))

}

model.compet.noauto.IIIvsI = function(params){

		R = paste0("R",1:params$ns)
		PR = paste0("PR", 1:params$ns)
		BR = paste0("BR", 1: params$ns) # second populations of resistant bacteria

		if (params$ns > 1){
		init.values = c(R = rep(0, params$ns), # BIM R
				S1 = 3 * 10^6, # susceptible bacteria
 				P = 10^5, # phages
 				PR = rep(0, params$ns),
 				S2 = 3 * 10^6, # second pop of susceptible bacteria
 				BR = rep(0, params$ns) #BIM BR
 				)
		}
		else if (params$ns == 1){
			init.values = c(R1=0, # BIM R1
				S1 = 3 * 10^6, # susceptible bacteria 1
 				P = 10^5, # phages
 				PR1 = 0, 
 				S2 = 3 * 10^6, # susceptible bacteria 2
 				BR1 = 0
 				)
		}

		transitions = ssa.maketrans(c("S1", "S2", "P", paste0("R",1:params$ns), paste0("BR", 1: params$ns), paste0("PR", 1:params$ns)),
				rbind( c("S1"),+1), # Growth rate of sensitive bacteria 1
				rbind( c("S2"),+1), # Growth rate of sensitive bacteria 2
				rbind( c(paste0("R",1:params$ns)), +1), # Growth rate of resistant bacteria 1
				rbind( c(paste0("BR",1:params$ns)), +1), # Growth rate of resistant bacteria 2
	
				rbind( c("S1"),-1), # Death rate of sensitive bacteria 1
				rbind( c("S2"),-1), # Death rate of sensitive bacteria 2
				rbind( c(paste0("R",1:params$ns)), -1),  # Death rate of resistant bacteria 1
				rbind( c(paste0("BR",1:params$ns)), -1), # Death rate of resistant bacteria 2

				#rbind ( c("S1"), -1), # Death of S1 by autoimmunity
				#rbind ( c("S2"), -1), # Death of S2 by autoimmunity

				#rbind( c(paste0("R",1:params$ns)), -1), # Death of Ri by autoimmunity 
				#rbind( c(paste0("BR",1:params$ns)), -1), # Death of BRi by autoimmunity 
				
				rbind( "S1", -1, "P", -1, c(paste0("R", 1:params$ns)), +1),  # Acquisition of a new spacer in bacteria 1
				rbind( "S2", -1, "P", -1, c(paste0("BR", 1:params$ns)), +1), # Acquisition of a new spacer in bacteria 2

				rbind( "S1", -1, "P", params$burstWT), # Successfull infection of S1 by PWT phage
				rbind( "S2", -1, "P", params$burstWT), # Successfull infection of S2 by PWT phage

				rbind( "P", -1), # Predation of P phages by resistant bacteria R
				rbind( "P", -1), # Predation of P phages by resistant bacteria BR

				rbind( "S1", -1, c(paste0("PR", 1:params$ns)), +params$burstPR), # Infection of S1 by resistant phages
				rbind( "S2", -1, c(paste0("PR", 1:params$ns)), +params$burstPR), # Infection of S2 by resistant phages
				
				rbind(c(paste0("R",1:params$ns)), -1, c(paste0("PR", 1:params$ns)), +params$burstPR),  # Infection of resistant strains R by their respective mutants
				#rbind(c(paste0("BR",1:params$ns)), -1, c(paste0("PR", 1:params$ns)), +params$burstPR), # Infection of resistant strains BR by their respective mutants

				rbind(c(paste0("PR", 1:params$ns)), -1), # Death of resistant phages on R bacteria
				rbind(c(paste0("PR", 1:params$ns)), -1), # Death of resistant phages on BR bacteria

				rbind( "S1", -1, c(paste0("PR", 1:params$ns)), +params$burstPR/2, "P", params$burstWT/2), # Mutation of phages on S1
				rbind( "S2", -1, c(paste0("PR", 1:params$ns)), +params$burstPR/2, "P", params$burstWT/2) # Mutation of phages on S2
			)

			CRISPR.compet.auto.types <- function(x, p, t) {
				R = sum(init.values[1 : (params$ns)])
				BR = sum(init.values[(2*params$ns+4):(3*params$ns+3)])
				return(c(
				params$g[1] * x["S1"], # growth of sensitive bacteria 1
				params$g[1] * x["S2"], # growth of sensitive bacteria 2
				params$g[2] * x[1:params$ns], # growth of resistant bacteria R
				params$g[2] * x[(2*params$ns+4):(3*params$ns+3)], # growth of resistant bacteria BR
					
				params$g[1] * x["S1"] * ((x["S1"] + x["S2"] + sum(x[1:params$ns], x[(2*params$ns+4):(3*params$ns+3)])) / params$K), # death of sensitive bacteria 1
				params$g[1] * x["S2"] * ((x["S1"] + x["S2"] + sum(x[1:params$ns], x[(2*params$ns+4):(3*params$ns+3)])) / params$K), # death of sensitive bacteria 2
				params$g[2] * x[1:params$ns] * ((x["S1"] + x["S2"] + sum(x[1:params$ns], x[(2*params$ns+4):(3*params$ns+3)])) / params$K), # death of resistant bacteria R
				params$g[2] * x[(2*params$ns+4):(3*params$ns+3)] * ((x["S1"] + x["S2"] + sum(x[1:params$ns], x[(2*params$ns+4):(3*params$ns+3)])) / params$K), # death of resistant bacteria BR

				#params$alpha1 * params$PAM * params$self * x["S1"], #Death of S1 by autoimmunity
				#params$alpha2 * params$PAM * params$self * x["S2"], #Death of S2 by autoimmunity

				#params$alpha1 * params$PAM * params$self * x[1:params$ns],  #Death of Ri by autoimmunity
				#params$alpha2 * params$PAM * params$self * x[(2*params$ns+4):(3*params$ns+3)],  #Death of BRi by autoimmunity

				rep((params$alpha1 / params$ns) * params$beta * x["S1"] * x["P"], params$ns), #Acquisition of a new spacer in S1
				rep((params$alpha2 / params$ns) * params$beta * x["S2"] * x["P"], params$ns), #Acquisition of a new spacer in S2

				(1 - params$alpha1) * (1- (params$ns*params$mu)) * params$beta * x["S1"] * x["P"], # Successfull infection of S1 by phage PWT
				(1 - params$alpha2) * (1- (params$ns*params$mu)) * params$beta * x["S2"] * x["P"], # Successfull infection of S2 by phage PWT

				params$beta * x["P"] * sum(x[1:params$ns]), # Death of PWT phages by R bacteria
				params$beta * x["P"] * sum(x[(2*params$ns+4):(3*params$ns+3)]), # Death of PWT phages by BR bacteria

				c(params$beta * x["S1"] * x[(params$ns+3):(2*params$ns+2)]), #Infection of S1 by mutant phages
				c(params$beta * x["S2"] * x[(params$ns+3):(2*params$ns+2)]), #Infection of S2 by mutant phages

				c(params$beta * x[1:params$ns] * x[(params$ns+3):(2*params$ns+2)]), # Infection of resistant strains R by their respective mutants
				#c(params$beta * x[(2*params$ns+4):(3*params$ns+3)] * x[(params$ns+3):(2*params$ns+2)]), # Infection of resistant strains BR by their respective mutants

				c(params$beta * x[(params$ns+3):(2*params$ns+2)] * (sum(x[1:params$ns]) - x[1:params$ns])), # Death of resistant phages on R bacteria
				c(params$beta * x[(params$ns+3):(2*params$ns+2)] * (sum(x[(2*params$ns+4):(3*params$ns+3)]) - x[(2*params$ns+4):(3*params$ns+3)])), # Death of resistant phages on BR bacteria

				rep((1-params$alpha1) * params$mu * params$beta * x["S1"] * x["P"], params$ns), # Mutation of WT phages on S1 bacteria
				rep((1-params$alpha2) * params$mu * params$beta * x["S2"] * x["P"], params$ns) # Mutation of WT phages on S2 bacteria
				))
			}

r = ssa.adaptivetau(init.values, transitions, CRISPR.compet.auto.types, params, tf=150)

return(output = data.frame(r))

}

model.div.multi.evo = function(params){

		R = paste0("R",1:params$ns)
		PR = paste0("PR", 1:params$ns)
		Inoculum = 6 * 10^6

		init.values = c(R = c(rep(as.integer(floor(Inoculum / (params$div +1))), params$div), rep(0, params$ns-params$div)), # BIM
				S = as.integer(floor(Inoculum / (params$div +1))), # susceptible bacteria
 				P = 10^5, # phages
 				PR = rep(0, params$ns)
 				)

		transitions = ssa.maketrans(c("S", "P", paste0("R",1:params$ns), paste0("PR", 1:params$ns)),
				rbind( c("S"),+1), # Growth rate of sensitive bacteria
				rbind( c(paste0("R",1:params$ns)), +1), # Growth rate of resistant bacteria
					
				rbind( c("S"),-1), # Death rate of sensitive bacteria
				rbind( c(paste0("R",1:params$ns)), -1), # Death rate of resistant bacteria
					
				rbind( "S", -1, "P", -1, c(paste0("R", 1:params$ns)), +1),# Acquisition of a new spacer
				rbind( "S", -1, "P", params$burstWT), # Successfull infection of P phage
				rbind( "P", -1), # Predation of P phages by resistant bacteria

				rbind( "S", -1, c(paste0("PR", 1:params$ns)), +params$burstPR), # Infection of S by resistant phages
				rbind(c(paste0("R",1:params$ns)), -1, c(paste0("PR", 1:params$ns)), +params$burstPR), # Infection of resistant strains by their respective mutants
				rbind(c(paste0("PR", 1:params$ns)), -1), # Death of resistant phages
				rbind( "S", -1, c(paste0("PR", 1:params$ns)), +params$burstPR/2, "P", params$burstWT/2) # Mutation of phages
			)

			CRISPR.div.multi.evo <- function(x, p, t) {
				R = sum(init.values[1 : (params$ns)])
				return(c(
				params$g[1] * x["S"], # growth of sensitive bacteria 
				params$g[2] * x[1:params$ns], # growth of resistant bacteria
					
				params$g[1] * x["S"] * ((x["S"]+ sum(x[1:params$ns])) / params$K), # death of sensitive bacteria 

				params$g[2] * x[1:params$ns] * ((x["S"]+ sum(x[1:params$ns])) / params$K), # death of resistant bacteria
					
				rep((params$alpha / params$ns) * params$beta * x["S"] * x["P"], params$ns), #Acquisition of a new spacer
					
				(1 - params$alpha) * (1- (params$ns*params$mu)) * params$beta * x["S"] * x["P"], # Successfull infection of phage P
					
				params$beta * x["P"] * sum(x[1:params$ns]), # Death of WT phages
					
				c(params$beta * x["S"] * x[(params$ns+3):(2*params$ns+2)]), #Infection of S by mutant phages
					
				c(params$beta * x[1:params$ns] * x[(params$ns+3):(2*params$ns+2)]), # Infection of resistant strains by their respective mutants
					
				c(params$beta * x[(params$ns+3):(2*params$ns+2)] * (sum(x[1:params$ns]) - x[1:params$ns])), # Death of resistant phages
					
				rep((1-params$alpha) * params$mu * params$beta * x["S"] * x["P"], params$ns)	# Mutation of WT phages
				))
			}

r = ssa.adaptivetau(init.values, transitions, CRISPR.div.multi.evo, params, tf=150)

return(output = data.frame(r))

}

model.compet.auto.SM = function(params){

		R = paste0("R",1:params$ns)
		PR = paste0("PR", 1:params$ns)
		BR = paste0("BR", 1: params$ns) # second populations of resistant bacteria

		if (params$ns > 1){
		init.values = c(R = rep(0, params$ns), # BIM R
				S1 = 3 * 10^6, # susceptible bacteria
 				P = 10^5, # phages
 				PR = rep(0, params$ns),
 				S2 = 3 * 10^6, # second pop of susceptible bacteria
 				BR = rep(0, params$ns), #BIM BR
 				SM1 = 0, # Surface mutants from S1
 				SM2 = 0 # Surface mutants from S2
 				)
		}
		else if (params$ns == 1){
			init.values = c(R1=0, # BIM R1
				S1 = 3 * 10^6, # susceptible bacteria 1
 				P = 10^5, # phages
 				PR1 = 0, 
 				S2 = 3 * 10^6, # susceptible bacteria 2
 				BR1 = 0,
 				SM1 = 0,
 				SM2 = 0
 				)
		}

		transitions = ssa.maketrans(c("S1", "S2", "P", paste0("R",1:params$ns), paste0("BR", 1: params$ns), paste0("PR", 1:params$ns), "SM1", "SM2"),
				rbind( c("S1"),+1), # Growth rate of sensitive bacteria 1
				rbind( c("S2"),+1), # Growth rate of sensitive bacteria 2
				rbind( c(paste0("R",1:params$ns)), +1), # Growth rate of resistant bacteria 1
				rbind( c(paste0("BR",1:params$ns)), +1), # Growth rate of resistant bacteria 2
				rbind( c("SM1"), +1), # Growth rate of surface mutants 1
				rbind( c("SM2"), +1), # Growth rate of surface mutants 2
	
				rbind( c("S1"),-1), # Death rate of sensitive bacteria 1
				rbind( c("S2"),-1), # Death rate of sensitive bacteria 2
				rbind( c(paste0("R",1:params$ns)), -1),  # Death rate of resistant bacteria 1
				rbind( c(paste0("BR",1:params$ns)), -1), # Death rate of resistant bacteria 2
				rbind( c("SM1"), -1), # Death rate of surface mutants 1
				rbind( c("SM2"), -1), # Death rate of surface mutants 2

				rbind( c("S1"), -1), # Death of S1 by autoimmunity
				rbind( c("S2"), -1), # Death of S2 by autoimmunity
				rbind( c("SM1"), -1), # Death rate of surface mutants 1 by autoimmunity
				rbind( c("SM2"), -1), # Death rate of surface mutants 2 by autoimmunity

				rbind( c(paste0("R",1:params$ns)), -1), # Death of Ri by autoimmunity 
				rbind( c(paste0("BR",1:params$ns)), -1), # Death of BRi by autoimmunity 
				
				rbind( "S1", -1, "P", -1, c(paste0("R", 1:params$ns)), +1),  # Acquisition of a new spacer in bacteria 1
				rbind( "S2", -1, "P", -1, c(paste0("BR", 1:params$ns)), +1), # Acquisition of a new spacer in bacteria 2

				rbind( "S1", -1, "P", params$burstWT), # Successfull infection of S1 by PWT phage
				rbind( "S2", -1, "P", params$burstWT), # Successfull infection of S2 by PWT phage

				rbind( "P", -1), # Predation of P phages by resistant bacteria R
				rbind( "P", -1), # Predation of P phages by resistant bacteria BR

				rbind( "S1", -1, c(paste0("PR", 1:params$ns)), +params$burstPR), # Infection of S1 by resistant phages
				rbind( "S2", -1, c(paste0("PR", 1:params$ns)), +params$burstPR), # Infection of S2 by resistant phages
				
				rbind(c(paste0("R",1:params$ns)), -1, c(paste0("PR", 1:params$ns)), +params$burstPR),  # Infection of resistant strains R by their respective mutants
				rbind(c(paste0("BR",1:params$ns)), -1, c(paste0("PR", 1:params$ns)), +params$burstPR), # Infection of resistant strains BR by their respective mutants

				rbind(c(paste0("PR", 1:params$ns)), -1), # Death of resistant phages on R bacteria
				rbind(c(paste0("PR", 1:params$ns)), -1), # Death of resistant phages on BR bacteria

				rbind( "S1", -1, c(paste0("PR", 1:params$ns)), +params$burstPR/2, "P", params$burstWT/2), # Mutation of phages on S1
				rbind( "S2", -1, c(paste0("PR", 1:params$ns)), +params$burstPR/2, "P", params$burstWT/2), # Mutation of phages on S2

				rbind( "S1", -1, "SM1", +1), # Mutation of S to a surface mutants
				rbind( "S2", -1, "SM2", +1)  # Mutation of S2 to a surface mutants
			)

			CRISPR.compet.auto <- function(x, p, t) {
				R = sum(init.values[1 : (params$ns)])
				BR = sum(init.values[(2*params$ns+4):(3*params$ns+3)])
				return(c(
				params$g[1] * x["S1"], # growth of sensitive bacteria 1
				params$g[1] * x["S2"], # growth of sensitive bacteria 2
				params$g[2] * x[1:params$ns], # growth of resistant bacteria R
				params$g[2] * x[(2*params$ns+4):(3*params$ns+3)], # growth of resistant bacteria BR
				params$g[3] * x["SM1"], # Growth of surface mutant 1
				params$g[3] * x["SM2"], # Growth of surface mutant 2
					
				params$g[1] * x["S1"] * ((x["S1"] + x["S2"] + x["SM1"] + x["SM2"] + sum(x[1:params$ns], x[(2*params$ns+4):(3*params$ns+3)])) / params$K), # death of sensitive bacteria 1
				params$g[1] * x["S2"] * ((x["S1"] + x["S2"] + x["SM1"] + x["SM2"] + sum(x[1:params$ns], x[(2*params$ns+4):(3*params$ns+3)])) / params$K), # death of sensitive bacteria 2
				params$g[2] * x[1:params$ns] * ((x["S1"] + x["S2"] + x["SM1"] + x["SM2"] + sum(x[1:params$ns], x[(2*params$ns+4):(3*params$ns+3)])) / params$K), # death of resistant bacteria R
				params$g[2] * x[(2*params$ns+4):(3*params$ns+3)] * ((x["S1"] + x["S2"] + x["SM1"] + x["SM2"] + sum(x[1:params$ns], x[(2*params$ns+4):(3*params$ns+3)])) / params$K), # death of resistant bacteria BR
				params$g[3] * x["SM1"] * ((x["S1"] + x["S2"] + x["SM1"] + x["SM2"] + sum(x[1:params$ns], x[(2*params$ns+4):(3*params$ns+3)])) / params$K), # Death of surface mutants 1
				params$g[3] * x["SM2"] * ((x["S1"] + x["S2"] + x["SM1"] + x["SM2"] + sum(x[1:params$ns], x[(2*params$ns+4):(3*params$ns+3)])) / params$K), # Death of surface mutants 2

				params$alpha1 * params$PAM * params$self * x["S1"], #Death of S1 by autoimmunity
				params$alpha2 * params$PAM * params$self * x["S2"], #Death of S2 by autoimmunity
				params$alpha1 * params$PAM * params$self * x["SM1"], #Death of SM1 by autoimmunity
				params$alpha2 * params$PAM * params$self * x["SM2"], #Death of SM2 by autoimmunity

				params$alpha1 * params$PAM * params$self * x[1:params$ns],  #Death of Ri by autoimmunity
				params$alpha2 * params$PAM * params$self * x[(2*params$ns+4):(3*params$ns+3)],  #Death of BRi by autoimmunity

				rep((params$alpha1 / params$ns) * params$beta * x["S1"] * x["P"], params$ns), #Acquisition of a new spacer in S1
				rep((params$alpha2 / params$ns) * params$beta * x["S2"] * x["P"], params$ns), #Acquisition of a new spacer in S2

				(1 - params$alpha1) * (1- (params$ns*params$mu)) * params$beta * x["S1"] * x["P"], # Successfull infection of S1 by phage PWT
				(1 - params$alpha2) * (1- (params$ns*params$mu)) * params$beta * x["S2"] * x["P"], # Successfull infection of S2 by phage PWT

				params$beta * x["P"] * sum(x[1:params$ns]), # Death of PWT phages by R bacteria
				params$beta * x["P"] * sum(x[(2*params$ns+4):(3*params$ns+3)]), # Death of PWT phages by BR bacteria

				c(params$beta * x["S1"] * x[(params$ns+3):(2*params$ns+2)]), #Infection of S1 by mutant phages
				c(params$beta * x["S2"] * x[(params$ns+3):(2*params$ns+2)]), #Infection of S2 by mutant phages

				c(params$beta * x[1:params$ns] * x[(params$ns+3):(2*params$ns+2)]), # Infection of resistant strains R by their respective mutants
				c(params$beta * x[(2*params$ns+4):(3*params$ns+3)] * x[(params$ns+3):(2*params$ns+2)]), # Infection of resistant strains BR by their respective mutants

				c(params$beta * x[(params$ns+3):(2*params$ns+2)] * (sum(x[1:params$ns]) - x[1:params$ns])), # Death of resistant phages on R bacteria
				c(params$beta * x[(params$ns+3):(2*params$ns+2)] * (sum(x[(2*params$ns+4):(3*params$ns+3)]) - x[(2*params$ns+4):(3*params$ns+3)])), # Death of resistant phages on BR bacteria

				rep((1-params$alpha1) * params$mu * params$beta * x["S1"] * x["P"], params$ns), # Mutation of WT phages on S1 bacteria
				rep((1-params$alpha2) * params$mu * params$beta * x["S2"] * x["P"], params$ns), # Mutation of WT phages on S2 bacteria
				
				params$musm * x["S1"], # Mutation of S1 to SM1
				params$musm * x["S2"]  # Mutation of S2 to SM2
				))
			}

r = ssa.adaptivetau(init.values, transitions, CRISPR.compet.auto, params, tf=150)

return(output = data.frame(r))

}

model.reprot.tot = function(params){

		R = paste0("R",1:params$ns)
		PR = paste0("PR", 1:params$ns)

		if (params$ns > 1){
		init.values = c(R = rep(0, params$ns), # BIM 
				S = 6 * 10^6, # susceptible bacteria
 				P = 10^5, # phages
 				PR = rep(0, params$ns)
 				)
		}
		else if (params$ns == 1){
			init.values = c(R1=0, # BIM 
				S = 6 * 10^6, # susceptible bacteria
 				P = 10^5, # phages
 				PR1 = 0
 				)
		}

		transitions = ssa.maketrans(c("S", "P", paste0("R",1:params$ns), paste0("PR", 1:params$ns)),
				rbind( c("S"),+1), # Growth rate of sensitive bacteria
				rbind( c(paste0("R",1:params$ns)), +1), # Growth rate of resistant bacteria
					
				rbind( c("S"),-1), # Death rate of sensitive bacteria
				rbind( c(paste0("R",1:params$ns)), -1), # Death rate of resistant bacteria
					
				rbind( "S", -1, "P", -1, c(paste0("R", 1:params$ns)), +1),# Acquisition of a new spacer
				rbind( "S", -1, "P", params$burstWT), # Successfull infection of P phage
				rbind( "P", -1), # Predation of P phages by resistant bacteria

				rbind( "S", -1, c(paste0("PR", 1:params$ns)), +params$burstPR), # Infection of S by resistant phages
				rbind(c(paste0("R",1:params$ns)), -1, c(paste0("PR", 1:params$ns)), +params$burstPR), # Infection of resistant strains by their respective mutants ????
				rbind(c(paste0("PR", 1:params$ns)), -1), # Death of resistant phages
				rbind( "S", -1, c(paste0("PR", 1:params$ns)), +params$burstPR, "P", -1) # Mutation of phages
			)

			CRISPR.multi.evo <- function(x, p, t) {
				R = sum(init.values[1 : (params$ns)])
				return(c(
				params$g[1] * x["S"], # growth of sensitive bacteria 
				params$g[2] * x[1:params$ns], # growth of resistant bacteria
					
				params$g[1] * x["S"] * ((x["S"]+ sum(x[1:params$ns])) / params$K), # death of sensitive bacteria 

				params$g[2] * x[1:params$ns] * ((x["S"]+ sum(x[1:params$ns])) / params$K), # death of resistant bacteria
					
				rep((params$alpha / params$ns) * params$beta * x["S"] * x["P"], params$ns), #Acquisition of a new spacer Problème???
					
				(1 - params$alpha) * (1- (params$ns*params$mu)) * params$beta * x["S"] * x["P"], # Successfull infection of phage P
					
				params$beta * x["P"] * sum(x[1:params$ns]), # Death of WT phages
					
				c(params$beta * x["S"] * x[(params$ns+3):(2*params$ns+2)]), #Infection of S by mutant phages
					
				c(params$beta * x[1:params$ns] * x[(params$ns+3):(2*params$ns+2)]), # Infection of resistant strains by their respective mutants
					
				c(params$beta * x[(params$ns+3):(2*params$ns+2)] * (sum(x[1:params$ns]) - x[1:params$ns])), # Death of resistant phages
					
				rep((1-params$alpha) * params$mu * params$beta * x["S"] * x["P"], params$ns)	# Mutation of WT phages
				))
			}

#set.seed(3) # set random number generator seed to be reproducible

r = ssa.adaptivetau(init.values, transitions, CRISPR.multi.evo, params, tf=150)

return(output = data.frame(r))

}
