# Supplementary material for: Epidemiological and evolutionary consequences of different types of CRISPR-Cas systems
Source: PLoS Comput Biol. 2022 Jul 26;18(7):e1010329. doi: 10.1371/journal.pcbi.1010329 (PMC9355216; doi:10.1371/journal.pcbi.1010329)
Supplement: S1 Codes — (ZIP) [file pcbi.1010329.s001.zip › acquisition-main/README.md]

# Acquisition

In this folder, you will find all the codes related to the research article "Epidemiological and evolutionary consequences of different types of CRISPR-Cas systems" by Hélène Chabas, Viktor Müller, Sebastian Bonhoeffer and Roland Regoes. If you have any questions, please write to: helene.chabas@ens-lyon.org.

To use these codes, you will need an up-to-date installation of R and of all the packages listed at the beginning of each code. Both R and all packages can be downloaded for free.

This folder contains the following files:
- Models.r contains the different mathematical models used in this study. This code is called by the simulation code.
- Simulations.html contains the R codes that were used to run simulations.
- Analysis2.html contains the R codes that were used to make the figures of the paper with the data coming from the simulation code.

Please, be aware that some simulations are long and therefore it is of good practice to run them on a cluster.
